# Supplementary material for: Health-Related Quality of Life (HRQoL) in Neuroendocrine Tumors: A Systematic Review
Source: Cancers (Basel). 2022 Mar 10;14(6):1428. doi: 10.3390/cancers14061428 (PMC8946839; doi:10.3390/cancers14061428)
Supplement: Supplementary file 1 [file cancers-14-01428-s001.zip]

Archive with 1 entries (1 files):
- cancers-1603860-supplementary.pdf
